# Supplementary material for: Nonlinear relationship between fibrinogen-to-albumin ratio and mortality in critically ill patients with sepsis: a retrospective cohort study
Source: Front Nutr. 2025 Jun 18;12:1562091. doi: 10.3389/fnut.2025.1562091 (PMC12213360; doi:10.3389/fnut.2025.1562091)
Supplement: Supplementary file 1 [file Table_1.xlsx]

## Sheet: Sheet1
Variables	Total (n = 4615)	Survival (n = 3337)	Non-survival (n = 1278)	P	VIF
Age, years	64.0 (52.4, 75.5)	62.8 (51.1, 73.8)	67.7 (55.8, 79.5)	< 0.001	1.429
Gender, n (%)				0.028	1.08
Female	1864 (40.4)	1315 (39.4)	549 (43)
Male	2751 (59.6)	2022 (60.6)	729 (57)
Heat rate, beats/min	91.0 (79.0, 108.0)	90.0 (78.0, 107.0)	94.0 (80.0, 110.0)	< 0.001	1.494
Mean blood pressure, mmHg	80.0 (68.0, 93.0)	81.0 (69.0, 93.0)	78.0 (66.0, 93.0)	0.002	1.105
Respiratory rate, breaths/min	20.0 (16.0, 24.0)	19.0 (16.0, 24.0)	20.0 (17.0, 25.0)	< 0.001	1.272
Temperature, ℃	36.7 (36.3, 37.2)	36.8 (36.4, 37.2)	36.6 (36.1, 37.0)	< 0.001	1.328
SPO2, %	98.0 (95.0, 100.0)	99.0 (95.0, 100.0)	98.0 (94.0, 100.0)	< 0.001	1.116
Myocardial infarction	836 (18.1)	575 (17.2)	261 (20.4)	0.012	1.209
Congestive heart failure	1359 (29.4)	934 (28)	425 (33.3)	< 0.001	1.336
Diabetes mellitus	1265 (27.4)	910 (27.3)	355 (27.8)	0.729	1.232
Peripheral vascular disease	634 (13.7)	464 (13.9)	170 (13.3)	0.595	1.111
Cerebrovascular disease	708 (15.3)	484 (14.5)	224 (17.5)	0.011	1.051
Chronic pulmonary disease	1119 (24.2)	791 (23.7)	328 (25.7)	0.164	1.07
Chronic kidney disease	936 (20.3)	642 (19.2)	294 (23)	0.004	1.375
Severe liver disease	687 (14.9)	412 (12.3)	275 (21.5)	< 0.001	1.788
Malignant cancer	642 (13.9)	398 (11.9)	244 (19.1)	< 0.001	1.578
Metastatic solid tumor	239 ( 5.2)	107 (3.2)	132 (10.3)	< 0.001	1.621
APS III	57.0 (42.0, 75.0)	53.0 (39.0, 69.0)	69.0 (54.0, 86.0)	< 0.001	2.534
SOFA	8.0 (5.0, 11.0)	7.0 (5.0, 10.0)	9.0 (6.0, 12.0)	< 0.001	2.932
White blood cell, 109/L	11.9 (7.9, 17.4)	11.6 (7.8, 16.9)	12.9 (8.5, 18.8)	< 0.001	1.088
Hemoglobin, g/dL	10.7 (8.9, 12.7)	10.8 (8.9, 12.8)	10.4 (8.6, 12.3)	< 0.001	1.248
Platelets, 109/L	171.0 (108.0, 245.0)	174.0 (113.0, 247.0)	163.0 (93.0, 239.0)	< 0.001	1.36
ALT, U/L	34.0 (19.0, 89.0)	32.0 (18.0, 83.0)	39.0 (21.0, 105.0)	< 0.001	4.06
ALP, U/L	80.0 (56.0, 123.0)	73.0 (53.0, 110.0)	100.0 (68.0, 157.0)	< 0.001	1.247
AST, U/L	57.0 (31.0, 152.0)	52.0 (29.0, 137.0)	72.0 (35.8, 204.2)	< 0.001	4.085
Total bilirubin, mg/dL	0.8 (0.5, 2.1)	0.8 (0.4, 1.8)	1.0 (0.5, 2.8)	< 0.001	1.649
Anion gap	16.0 (13.0, 19.0)	15.0 (13.0, 19.0)	17.0 (14.0, 21.0)	< 0.001	8.232
Bicarbonate, mmol/L	21.0 (18.0, 24.0)	22.0 (18.0, 24.0)	21.0 (17.0, 24.0)	< 0.001	7.143
BUN, mg/dL	23.0 (15.0, 41.0)	21.0 (14.0, 36.0)	30.0 (18.0, 49.0)	< 0.001	2.252
Creatinine, mg/dL	1.2 (0.8, 1.9)	1.1 (0.8, 1.8)	1.4 (0.9, 2.2)	< 0.001	2.543
Glucose, mg/dL	136.0 (108.0, 179.8)	135.0 (109.0, 177.0)	138.0 (107.0, 189.8)	0.445	1.231
Calcium, mg/dL	8.2 (7.6, 8.8)	8.2 (7.6, 8.8)	8.2 (7.5, 8.8)	0.5	1.281
Chloride, mmol/L	104.0 (99.0, 108.0)	104.0 (100.0, 108.0)	103.0 (97.2, 108.0)	< 0.001	11.647
Sodium, mmol/L	139.0 (135.0, 141.0)	139.0 (135.0, 141.0)	138.0 (134.0, 142.0)	0.174	8.211
Potassium, mmol/L	4.2 (3.7, 4.8)	4.2 (3.7, 4.7)	4.3 (3.8, 5.0)	< 0.001	1.275
Vasopressor, n (%)	2700 (58.5)	1728 (51.8)	972 (76.1)	< 0.001	1.394
Inotropic, n (%)	828 (17.9)	561 (16.8)	267 (20.9)	0.001	1.268
CRRT, n (%)	753 (16.3)	409 (12.3)	344 (26.9)	< 0.001	1.465
Invasive ventilation, n (%)	3711 (80.4)	2646 (79.3)	1065 (83.3)	0.002	1.255
