# Supplementary material for: Nonlinear relationship between fibrinogen-to-albumin ratio and mortality in critically ill patients with sepsis: a retrospective cohort study
Source: Front Nutr. 2025 Jun 18;12:1562091. doi: 10.3389/fnut.2025.1562091 (PMC12213360; doi:10.3389/fnut.2025.1562091)
Supplement: Supplementary file 2 [file Table_2.xlsx]

## Sheet: Sheet1
Variable	Miss frequency	Miss percentage%
Albumin	0	0
Fibrinogen	0	0
Age	0	0
Gender	0	0
Heat rate	2	0.0433
Mean blood pressure	17	0.3684
Respiratory rate	19	0.4117
Temperature	43	0.9317
SPO2	2	0.0433
Myocardial infarction	0	0
Congestive heart failure	0	0
Diabetes mellitus	0	0
Peripheral vascular disease	0	0
Cerebrovascular disease	0	0
Chronic pulmonary disease	0	0
Chronic kidney disease	0	0
Severe liver disease	0	0
Malignant cancer	0	0
Metastatic solid tumor	0	0
APSIII	0	0
SOFA	0	0
White blood cell	0	0
Hemoglobin	0	0
Platelets	0	0
ALT	139	3.0119
ALP	135	2.9252
AST	128	2.7736
Total bilirubin	146	3.1636
Anion gap	0	0
bicarbonate	0	0
BUN	0	0
Creatinine	0	0
Glucose	1	0.0217
Calcium	6	0.13
Chloride	0	0
Sodium	0	0
Potassium	0	0
Vasopressor	0	0
Inotropic	0	0
CRRT	0	0
Invasive ventilation	0	0
